# Supplementary material for: Compensation preferences of home-based disabled beneficiaries in the long-term care insurance system in Guangzhou, China
Source: Health Policy Plan. 2025 Apr 1;40(5):556–65. doi: 10.1093/heapol/czaf015 (PMC12063582; doi:10.1093/heapol/czaf015)
Supplement: czaf015_Supp [file czaf015_supp.zip]

Archive with 2 entries (2 files):
- suppl_data/Appendix.docx
- suppl_data/Supplementary Table 1 Categorization and Definitions of Attributes in the Study.docx
